# Supplementary material for: A Novel Metal-Containing Mesoporous Silica Composite for the Decolorization of Rhodamine B: Effect of Metal Content on Structure and Performance
Source: Nanomaterials (Basel). 2022 Nov 22;12(23):4108. doi: 10.3390/nano12234108 (PMC9736502; doi:10.3390/nano12234108)
Supplement: Supplementary file 1 [file nanomaterials-12-04108-s001.zip]

Archive with 1 entries (1 files):
- nanomaterials-1997061-supplementary.pdf
